# Supplementary material for: Reducing the Impact of Headache and Allodynia Score in Chronic Migraine: An Exploratory Analysis from the Real-World Effectiveness of Anti-CGRP Monoclonal Antibodies Compared to Onabotulinum Toxin A (RAMO) Study
Source: Toxins (Basel). 2024 Apr 7;16(4):178. doi: 10.3390/toxins16040178 (PMC11054793; doi:10.3390/toxins16040178)
Supplement: Supplementary file 1 [file toxins-16-00178-s001.zip]

Archive with 1 entries (1 files):
- toxins-2928064-supplementary.pdf
